# Supplementary material for: Fabrication of Multiple-Channel Electrochemical Microneedle Electrode Array via Separated Functionalization and Assembly Method
Source: Biosensors (Basel). 2024 May 13;14(5):243. doi: 10.3390/bios14050243 (PMC11118220; doi:10.3390/bios14050243)
Supplement: Supplementary file 1 [file biosensors-14-00243-s001.zip]

Archive with 1 entries (1 files):
- biosensors-2956340-supplementary.pdf
